# Supplementary material for: A Method of Reducing Salt Content in Fermented Soy Sauce Improves Its Flavor and Quality
Source: Foods. 2024 Mar 21;13(6):971. doi: 10.3390/foods13060971 (PMC10969990; doi:10.3390/foods13060971)
Supplement: Supplementary file 1 [file foods-13-00971-s001.zip]

Archive with 1 entries (1 files):
- foods-2908080-supplementary.pdf
